# Supplementary material for: Nerve Targeting via Myelin Protein Zero and the Impact of Dimerization on Binding Affinity
Source: Molecules. 2022 Dec 17;27(24):9015. doi: 10.3390/molecules27249015 (PMC9786614; doi:10.3390/molecules27249015)
Supplement: Supplementary file 1 [file molecules-27-09015-s001.zip]

Archive with 1 entries (1 files):
- molecules-2043435-supplementary.pdf
